# Supplementary material for: Description of the Seminiferous Epithelium Cycle Stages in the Zebra Finch Taeniopygia guttata
Source: Animals (Basel). 2025 Nov 27;15(23):3427. doi: 10.3390/ani15233427 (PMC12691532; doi:10.3390/ani15233427)
Supplement: Supplementary file 1 [file animals-15-03427-s001.zip › Supplementary_Table_S1.xlsx]

## Sheet: stages
Supplementary Table 1 | Representation of the stages of the seminiferous epithelium cycle (Sheet: stages) and cellular composition throughout the cycle (Sheet: cell_types)
Specimen ID	Stage ID
1M	6
1M	5
1M	4
1M	1
1M	7
1M	2
1M	3
1M	4
1M	3
1M	5
1M	7
1M	6
1M	4
1M	5
1M	4
1M	4
1M	5
1M	7
1M	7
1M	5
1M	1
1M	4
1M	7
1M	5
1M	7
1M	1
1M	2
1M	4
1M	5
1M	4
1M	1
1M	6
1M	1
1M	6
1M	4
1M	3
1M	5
1M	4
1M	5
1M	7
1M	2
1M	5
1M	4
1M	6
1M	4
1M	5
1M	7
1M	5
1M	4
1M	4
1M	5
1M	7
1M	4
1M	3
1M	2
1M	4
1M	6
1M	3
1M	6
1M	5
1M	6
1M	5
1M	2
1M	3
1M	1
1M	4
1M	5
1M	2
1M	3
1M	1
1M	3
1M	1
1M	4
1M	5
1M	2
1M	4
1M	5
1M	4
1M	5
1M	1
1M	7
1M	6
1M	3
1M	2
1M	3
1M	5
1M	1
1M	5
1M	5
1M	2
1M	1
1M	2
1M	1
1M	3
1M	4
1M	4
1M	5
1M	2
1M	5
1M	4
1M	3
1M	6
1M	6
1M	7
1M	3
1M	4
1M	3
1M	4
1M	5
1M	4
1M	5
1M	6
1M	4
1M	5
1M	4
1M	3
1M	3
1M	2
1M	4
1M	4
1M	7
1M	6
1M	4
1M	7
1M	5
1M	4
1M	6
1M	3
1M	4
1M	2
1M	7
1M	4
1M	3
1M	4
1M	2
1M	1
1M	2
1M	4
1M	3
1M	5
1M	4
1M	5
1M	4
1M	3
1M	3
1M	1
1M	2
1M	3
1M	5
1M	6
1M	5
1M	4
1M	4
1M	2
1M	5
1M	4
1M	2
1M	4
1M	3
1M	3
1M	3
1M	4
1M	2
1M	3
1M	6
1M	3
1M	4
1M	3
1M	4
1M	3
1M	4
1M	5
1M	3
1M	4
1M	6
1M	2
1M	4
1M	1
1M	2
1M	3
1M	5
1M	6
1M	4
1M	4
1M	5
1M	5
1M	7
1M	6
1M	7
1M	6
1M	4
1M	4
1M	3
1M	2
1M	7
1M	1
1M	4
1M	5
1M	3
1M	1
1M	7
1M	4
1M	2
1M	3
1M	7
1M	3
1M	1
1M	7
1M	1
1M	6
1M	2
1M	4
1M	3
1M	7
1M	3
1M	1
1M	1
1M	2
1M	6
1M	5
1M	1
1M	2
1M	3
1M	3
1M	2
1M	4
1M	2
1M	1
1M	3
1M	3
1M	7
1M	3
1M	3
1M	2
1M	1
1M	5
1M	1
1M	2
1M	4
1M	3
1M	5
1M	6
1M	6
1M	3
1M	5
1M	5
1M	2
1M	3
1M	3
1M	2
1M	6
1M	3
1M	1
1M	2
1M	3
1M	6
1M	3
1M	2
1M	5
1M	3
1M	1
1M	7
1M	1
1M	2
1M	7
1M	3
1M	2
1M	6
1M	3
1M	4
1M	3
1M	1
1M	7
1M	6
1M	5
1M	3
1M	2
1M	4
1M	2
1M	7
1M	5
1M	6
1M	3
1M	2
1M	3
1M	1
1M	6
1M	5
1M	4
1M	3
1M	5
1M	4
1M	3
1M	4
1M	3
1M	4
1M	1
1M	3
1M	3
1M	2
1M	4
1M	5
1M	3
1M	6
1M	5
1M	4
1M	6
1M	5
1M	6
1M	2
1M	6
1M	2
1M	3
1M	4
1M	1
1M	2
1M	4
1M	1
1M	6
1M	2
1M	5
1M	1
1M	7
1M	3
1M	5
1M	4
1M	3
1M	4
1M	2
1M	4
1M	1
1M	2
1M	4
1M	2
1M	4
1M	1
1M	7
1M	7
1M	4
1M	3
1M	1
1M	3
1M	6
1M	3
1M	6
1M	1
1M	4
1M	4
1M	5
1M	4
1M	3
1M	5
1M	3
1M	7
1M	2
1M	6
1M	2
1M	3
1M	3
1M	5
1M	4
1M	7
1M	5
1M	2
1M	3
1M	4
1M	6
1M	5
1M	4
1M	5
1M	7
1M	6
1M	5
1M	3
1M	3
1M	4
2M	1
2M	7
2M	1
2M	4
2M	6
2M	6
2M	1
2M	1
2M	3
2M	2
2M	1
2M	6
2M	3
2M	4
2M	7
2M	4
2M	2
2M	4
2M	7
2M	1
2M	4
2M	5
2M	6
2M	4
2M	2
2M	4
2M	4
2M	4
2M	3
2M	4
2M	2
2M	3
2M	2
2M	7
2M	3
2M	3
2M	1
2M	2
2M	7
2M	3
2M	3
2M	4
2M	1
2M	1
2M	2
2M	3
2M	4
2M	3
2M	3
2M	1
2M	1
2M	3
2M	6
2M	7
2M	3
2M	5
2M	3
2M	7
2M	3
2M	1
2M	1
2M	4
2M	3
2M	7
2M	3
2M	2
2M	1
2M	2
2M	2
2M	3
2M	3
2M	7
2M	1
2M	3
2M	4
2M	2
2M	3
2M	5
2M	3
2M	6
2M	3
2M	1
2M	3
2M	1
2M	4
2M	2
2M	1
2M	7
2M	1
2M	6
2M	3
2M	1
2M	2
2M	3
2M	3
2M	7
2M	1
2M	2
2M	3
2M	1
2M	6
2M	4
2M	3
2M	2
2M	2
2M	4
2M	4
2M	3
2M	5
2M	6
2M	3
2M	1
2M	3
2M	4
2M	3
2M	1
2M	3
2M	2
2M	3
2M	4
2M	6
2M	2
2M	3
2M	2
2M	1
2M	3
2M	4
2M	6
2M	3
2M	2
2M	2
2M	3
2M	2
2M	3
2M	6
2M	1
2M	6
2M	3
2M	4
2M	5
2M	6
2M	7
2M	3
2M	4
2M	3
2M	1
2M	2
2M	4
2M	3
2M	2
2M	3
2M	4
2M	2
2M	1
2M	4
2M	5
2M	6
2M	4
2M	6
2M	2
2M	1
2M	2
2M	3
2M	3
2M	4
2M	6
2M	4
2M	7
2M	4
2M	6
2M	4
2M	5
2M	7
2M	5
2M	4
2M	3
2M	4
2M	6
2M	4
2M	3
2M	4
2M	3
2M	4
2M	3
2M	2
2M	4
2M	7
2M	1
2M	2
2M	3
2M	4
2M	3
2M	5
2M	4
2M	3
2M	1
2M	2
2M	4
2M	1
2M	4
2M	6
2M	3
2M	4
2M	5
2M	5
2M	4
2M	3
2M	3
2M	4
2M	6
2M	5
2M	4
2M	3
2M	6
2M	3
2M	7
2M	1
2M	3
2M	5
2M	3
2M	4
2M	4
2M	7
2M	6
2M	4
2M	3
2M	3
2M	4
2M	3
2M	1
2M	4
2M	3
2M	7
2M	3
2M	7
2M	3
2M	4
2M	4
2M	5
2M	3
2M	3
2M	2
2M	3
2M	4
2M	2
2M	3
2M	4
2M	1
2M	3
2M	5
2M	4
2M	2
2M	3
2M	4
2M	5
2M	6
2M	7
2M	2
2M	3
2M	1
2M	5
2M	4
2M	3
2M	4
2M	5
2M	6
2M	5
2M	4
2M	3
2M	4
2M	5
2M	6
2M	7
2M	6
2M	4
2M	5
2M	4
2M	3
2M	6
2M	4
2M	2
2M	3
2M	4
2M	5
2M	4
2M	3
2M	5
2M	4
2M	3
2M	4
2M	5
2M	3
2M	1
2M	4
2M	2
2M	3
2M	7
2M	3
2M	7
2M	2
2M	3
2M	4
2M	7
2M	6
2M	7
2M	4
2M	3
2M	7
2M	6
2M	4
2M	2
2M	3
2M	7
2M	6
2M	7
2M	2
2M	3
2M	4
2M	1
2M	7
2M	2
2M	4
2M	2
2M	4
2M	3
2M	1
2M	2
2M	3
2M	7
2M	6
2M	2
2M	4
2M	3
2M	2
2M	4
2M	4
2M	7
2M	2
2M	3
2M	3
2M	2
2M	1
2M	2
2M	3
2M	7
2M	2
2M	3
2M	4
2M	3
2M	2
2M	6
2M	7
2M	2
2M	1
2M	3
2M	2
2M	1
2M	2
2M	1
2M	7
2M	6
2M	4
2M	2
2M	1
2M	2
2M	3
2M	3
2M	5
2M	4
2M	6
2M	6
2M	3
2M	5
2M	3
2M	3
2M	6
2M	3
2M	3
2M	7
2M	2
2M	1
2M	3
2M	5
2M	3
2M	7
2M	1
2M	3
2M	2
2M	4
2M	3
2M	7
2M	3
2M	4
2M	1
2M	5
2M	6
2M	3
2M	1
2M	2
2M	3
2M	4
2M	5
2M	4
2M	4
2M	6
2M	7
2M	4
2M	3
2M	7
2M	1
2M	2
2M	3
2M	4
2M	2
2M	4
2M	6
2M	5
2M	6
2M	7
2M	1
2M	2
2M	3
2M	4
2M	5
2M	3
2M	1
2M	2
2M	6
2M	1
2M	4
2M	2
2M	1
2M	4
2M	2
3M	1
3M	2
3M	1
3M	4
3M	3
3M	4
3M	4
3M	4
3M	4
3M	5
3M	1
3M	4
3M	4
3M	6
3M	1
3M	2
3M	6
3M	1
3M	2
3M	4
3M	3
3M	5
3M	4
3M	1
3M	2
3M	7
3M	3
3M	4
3M	7
3M	6
3M	7
3M	1
3M	3
3M	6
3M	1
3M	4
3M	4
3M	1
3M	3
3M	4
3M	2
3M	3
3M	3
3M	4
3M	4
3M	3
3M	3
3M	4
3M	6
3M	4
3M	3
3M	4
3M	4
3M	2
3M	5
3M	4
3M	4
3M	1
3M	5
3M	2
3M	3
3M	7
3M	2
3M	3
3M	2
3M	7
3M	2
3M	3
3M	3
3M	4
3M	4
3M	2
3M	3
3M	4
3M	3
3M	2
3M	3
3M	4
3M	3
3M	1
3M	4
3M	3
3M	2
3M	3
3M	2
3M	4
3M	1
3M	4
3M	7
3M	4
3M	3
3M	7
3M	1
3M	7
3M	3
3M	1
3M	3
3M	3
3M	4
3M	5
3M	2
3M	6
3M	7
3M	3
3M	6
3M	2
3M	3
3M	1
3M	2
3M	3
3M	2
3M	6
3M	1
3M	2
3M	3
3M	3
3M	2
3M	4
3M	4
3M	2
3M	3
3M	4
3M	3
3M	2
3M	5
3M	4
3M	3
3M	5
3M	7
3M	4
3M	3
3M	3
3M	2
3M	3
3M	2
3M	5
3M	3
3M	3
3M	6
3M	4
3M	3
3M	4
3M	1
3M	2
3M	3
3M	4
3M	2
3M	3
3M	1
3M	5
3M	7
3M	4
3M	7
3M	2
3M	3
3M	4
3M	3
3M	4
3M	5
3M	2
3M	3
3M	4
3M	3
3M	5
3M	4
3M	5
3M	7
3M	6
3M	1
3M	2
3M	2
3M	7
3M	1
3M	4
3M	7
3M	4
3M	4
3M	2
3M	4
3M	2
3M	2
3M	2
3M	3
3M	4
3M	2
3M	7
3M	1
3M	3
3M	4
3M	1
3M	3
3M	2
3M	4
3M	2
3M	3
3M	4
3M	7
3M	7
3M	2
3M	3
3M	4
3M	1
3M	3
3M	4
3M	6
3M	4
3M	2
3M	3
3M	4
3M	2
3M	3
3M	1
3M	2
3M	3
3M	4
3M	5
3M	7
3M	4
3M	3
3M	3
3M	4
3M	3
3M	4
3M	3
3M	4
3M	7
3M	4
3M	7
3M	6
3M	1
3M	6
3M	4
3M	4
3M	5
3M	6
3M	6
3M	3
3M	4
3M	5
3M	4
3M	1
3M	2
3M	3

## Sheet: cell_types
Specimen ID	Stage ID	SPG	L/Z	P/D	Dia	M	A	Pale SPT	Total		List of abbreviations:
1M	1	6	5	5	0	0	0	7	23		SPG - spermatogonium
1M	1	2	1	5	0	0	0	1	9		L/Z - leptotene/zygotene spermatocyte
1M	1	1	3	3	0	0	0	4	11		P/D - pachytene/diplotene spermatocyte
1M	1	7	5	1	0	0	0	21	34		Dia - diakinesis spermatocyte
1M	1	6	5	2	0	0	0	5	18		M - spermatocyte at metaphase I or II
1M	1	7	1	1	0	0	0	3	12		A - spermatocyte at anaphase I or II
1M	1	5	4	4	0	0	0	4	17		SPT - spermatid
1M	1	2	3	3	0	0	0	4	12
1M	1	2	4	2	0	0	0	8	16
1M	1	3	0	4	0	0	0	4	11
1M	1	9	4	1	0	0	0	10	24
1M	1	2	3	0	0	0	0	4	9
1M	1	5	3	1	0	0	0	5	14
1M	1	5	3	1	0	0	0	5	14
1M	1	4	1	0	0	0	0	6	11
1M	1	5	3	4	0	0	0	4	16
1M	1	3	4	1	0	0	0	11	19
1M	1	7	4	8	0	0	0	20	39
1M	2	7	3	5	0	0	0	8	23
1M	2	5	4	1	0	0	0	12	22
1M	2	2	4	3	0	0	0	7	16
1M	2	6	1	2	0	0	0	14	23
1M	2	4	4	4	0	0	0	14	26
1M	2	10	4	3	0	1	0	16	34
1M	2	2	2	0	0	0	0	11	15
1M	2	2	3	0	0	0	0	8	13
1M	2	8	2	3	0	0	0	12	25
1M	2	6	5	2	0	0	0	8	21
1M	2	3	5	2	0	0	0	9	19
1M	2	5	6	2	0	0	0	7	20
1M	2	5	6	4	0	0	0	10	25
1M	2	7	9	2	0	0	0	10	28
1M	2	8	3	2	0	0	0	7	20
1M	2	5	3	1	0	0	0	12	21
1M	2	2	5	0	0	0	0	5	12
1M	2	9	13	6	0	0	0	14	42
1M	2	7	2	4	0	0	0	12	25
1M	2	2	3	3	0	0	0	9	17
1M	2	2	3	3	0	0	0	7	15
1M	2	5	3	3	0	0	0	1	12
1M	2	3	1	0	0	0	0	6	10
1M	2	13	4	5	0	0	0	8	30
1M	2	6	6	5	0	0	0	8	25
1M	2	3	0	0	0	0	0	5	8
1M	2	8	4	4	0	0	0	6	22
1M	2	5	1	3	0	0	0	4	13
1M	2	7	3	5	0	0	0	7	22
1M	2	12	3	5	0	0	0	10	30
1M	2	15	2	6	0	0	0	8	31
1M	2	6	10	13	0	0	0	5	34
1M	2	7	3	4	0	0	0	3	17
1M	2	8	8	5	0	0	0	12	33
1M	3	9	2	8	0	0	0	9	28
1M	3	10	11	9	0	0	0	18	48
1M	3	9	5	3	0	0	0	17	34
1M	3	7	4	5	0	0	0	18	34
1M	3	5	3	1	0	0	0	14	23
1M	3	5	5	6	0	0	0	16	32
1M	3	8	2	5	0	0	0	15	30
1M	3	9	9	7	0	0	0	32	57
1M	3	4	2	2	0	0	0	7	15
1M	3	3	4	4	0	0	0	6	17
1M	3	6	2	7	0	0	0	11	26
1M	3	3	4	4	0	0	0	11	22
1M	3	9	4	3	0	0	0	12	28
1M	3	4	2	6	0	0	0	6	18
1M	3	3	4	3	0	0	0	4	14
1M	3	17	26	11	0	0	0	29	83
1M	3	14	7	7	0	0	0	9	37
1M	3	4	4	0	0	0	0	9	17
1M	3	7	7	3	0	0	0	13	30
1M	3	3	3	3	0	0	0	5	14
1M	3	7	8	1	3	0	0	5	24
1M	3	2	5	3	0	0	0	4	14
1M	3	6	2	3	1	0	0	4	16
1M	3	7	4	3	0	0	0	8	22
1M	3	7	11	5	0	0	0	10	33
1M	3	3	5	3	1	0	0	7	19
1M	3	6	4	1	0	0	0	8	19
1M	3	5	2	0	0	0	0	4	11
1M	3	7	8	5	0	0	0	6	26
1M	3	3	4	4	0	0	0	5	16
1M	3	6	6	2	0	0	0	7	21
1M	3	11	10	15	2	0	0	8	46
1M	3	12	15	11	0	0	0	9	47
1M	3	11	20	13	0	0	0	10	54
1M	3	6	3	0	0	0	0	6	15
1M	3	2	4	1	0	0	0	9	16
1M	3	4	4	2	0	0	0	5	15
1M	3	18	8	9	0	0	0	10	45
1M	3	6	3	2	0	0	0	10	21
1M	3	6	4	4	0	0	0	6	20
1M	3	23	12	11	0	0	0	19	65
1M	3	9	2	4	0	0	0	8	23
1M	3	6	4	3	0	0	0	15	28
1M	3	4	0	8	0	0	0	12	24
1M	3	4	3	5	0	0	0	16	28
1M	3	12	6	3	0	0	0	12	33
1M	4	4	5	3	0	0	0	10	22
1M	4	2	3	3	0	0	0	7	15
1M	4	5	5	4	0	0	0	15	29
1M	4	9	9	3	0	0	0	31	52
1M	4	9	4	9	0	0	0	16	38
1M	4	6	4	2	1	0	0	7	20
1M	4	2	2	0	0	0	0	3	7
1M	4	5	7	4	0	0	0	10	26
1M	4	5	2	2	0	0	0	4	13
1M	4	11	8	6	0	0	0	16	41
1M	4	11	4	4	0	0	0	11	30
1M	4	3	2	2	0	0	0	3	10
1M	4	19	8	12	0	0	0	19	58
1M	4	7	4	8	3	0	0	7	29
1M	4	11	4	3	0	0	0	8	26
1M	4	7	0	6	0	0	0	6	19
1M	4	2	2	3	0	0	0	5	12
1M	4	9	7	4	0	0	0	25	45
1M	4	3	10	0	0	0	0	9	22
1M	4	3	1	1	0	0	0	3	8
1M	4	13	11	12	0	0	0	26	62
1M	4	7	4	5	0	0	0	4	20
1M	4	9	2	5	0	0	0	5	21
1M	4	6	5	5	0	0	0	18	34
1M	4	4	6	1	0	0	0	11	22
1M	4	2	2	2	0	0	0	9	15
1M	4	7	9	4	0	0	0	13	33
1M	4	9	10	8	0	0	0	1	28
1M	4	6	4	3	0	0	0	10	23
1M	4	15	18	5	0	0	0	19	57
1M	4	8	5	8	0	0	0	5	26
1M	4	22	3	8	0	0	0	12	45
1M	4	19	10	11	0	0	0	14	54
1M	4	8	7	3	0	0	0	8	26
1M	4	6	4	6	0	0	0	5	21
1M	4	11	3	11	0	0	0	5	30
1M	4	11	9	8	0	0	0	11	39
1M	4	8	4	4	0	0	0	15	31
1M	4	8	8	3	0	0	0	5	24
1M	4	5	6	2	0	0	0	10	23
1M	4	2	2	2	0	0	0	3	9
1M	4	6	6	8	0	0	0	3	23
1M	4	3	5	1	0	0	0	4	13
1M	5	4	5	0	0	0	0	10	19
1M	5	8	8	6	0	0	0	8	30
1M	5	13	7	9	0	0	0	11	40
1M	5	8	4	5	0	0	0	8	25
1M	5	4	1	2	0	0	0	6	13
1M	5	4	4	4	0	0	0	9	21
1M	5	5	1	3	0	0	0	8	17
1M	5	3	4	2	0	0	0	10	19
1M	5	5	12	1	0	0	0	11	29
1M	5	9	1	7	0	0	0	5	22
1M	5	5	2	3	0	0	0	12	22
1M	5	2	1	2	0	0	0	6	11
1M	5	4	1	2	0	0	0	9	16
1M	5	3	0	1	0	0	0	8	12
1M	5	4	4	4	0	0	0	2	14
1M	5	3	2	1	0	0	0	2	8
1M	5	8	2	3	0	0	0	4	17
1M	5	5	4	1	0	0	0	7	17
1M	5	5	11	3	0	0	0	12	31
1M	5	3	4	4	0	0	0	8	19
1M	5	2	1	2	1	0	0	3	9
1M	5	4	3	1	0	0	0	6	14
1M	5	2	2	0	0	1	0	5	10
1M	5	1	2	3	0	0	0	5	11
1M	5	4	2	1	0	0	0	3	10
1M	5	14	16	1	0	4	1	8	44
1M	5	2	1	8	0	0	0	7	18
1M	5	4	4	2	0	0	0	4	14
1M	5	5	3	2	0	0	0	2	12
1M	5	6	8	10	0	0	0	10	34
1M	5	4	4	1	0	0	0	24	33
1M	5	6	4	2	0	0	0	5	17
1M	5	7	1	3	0	0	0	5	16
1M	5	9	3	8	0	0	0	4	24
1M	5	6	2	4	0	0	0	10	22
1M	5	2	2	6	0	0	0	6	16
1M	5	6	5	5	0	0	0	4	20
1M	5	6	7	2	0	0	0	2	17
1M	5	6	4	8	0	0	0	12	30
1M	5	3	3	3	0	0	0	12	21
1M	6	3	2	1	0	0	0	4	10
1M	6	4	5	2	0	0	0	8	19
1M	6	6	5	1	0	0	0	6	18
1M	6	3	1	5	0	0	0	5	14
1M	6	4	2	4	0	0	0	2	12
1M	6	5	5	1	0	0	0	7	18
1M	6	4	6	4	0	0	0	16	30
1M	6	2	0	2	0	0	0	3	7
1M	6	7	1	4	0	0	0	9	21
1M	6	3	2	3	0	0	0	10	18
1M	6	7	1	4	0	0	0	9	21
1M	6	6	4	0	0	0	0	4	14
1M	6	4	4	6	0	0	0	13	27
1M	6	4	4	0	0	0	0	7	15
1M	6	8	4	2	0	0	0	9	23
1M	6	8	4	3	0	0	0	9	24
1M	6	22	5	0	0	5	0	10	42
1M	6	8	7	9	0	0	0	7	31
1M	6	11	8	7	0	0	0	14	40
1M	6	10	6	4	0	0	0	8	28
1M	6	8	8	2	0	1	0	3	22
1M	6	12	5	2	0	0	0	15	34
1M	6	3	3	5	0	0	0	9	20
1M	7	10	5	6	0	0	0	0	21
1M	7	2	3	4	0	0	0	0	9
1M	7	2	5	3	0	0	0	0	10
1M	7	3	3	0	0	0	0	1	7
1M	7	3	2	4	0	0	0	0	9
1M	7	5	5	1	0	0	0	0	11
1M	7	4	4	6	0	0	0	1	15
1M	7	2	3	1	0	1	0	1	8
1M	7	5	2	2	0	0	0	0	9
1M	7	6	4	1	0	1	0	1	13
1M	7	5	4	1	0	2	2	0	14
1M	7	2	1	4	0	0	0	2	9
1M	7	5	2	3	0	0	0	3	13
1M	7	4	6	4	0	0	0	0	14
1M	7	6	4	2	0	0	0	2	14
1M	7	12	6	5	0	0	0	3	26
1M	7	7	6	4	0	0	0	5	22
1M	7	3	2	5	0	0	0	0	10
1M	7	2	3	9	0	0	0	0	14
1M	7	4	6	10	0	0	0	0	20
1M	7	4	6	10	0	0	0	0	20
2M	1	3	0	3	0	0	0	16	22
2M	1	2	2	3	0	0	0	10	17
2M	1	3	7	3	0	0	0	13	26
2M	1	4	4	0	0	0	0	9	17
2M	1	7	5	3	0	0	0	13	28
2M	1	4	2	8	0	0	0	12	26
2M	1	2	1	2	0	0	0	7	12
2M	1	5	2	5	0	0	0	10	22
2M	1	5	12	7	0	0	0	6	30
2M	1	7	8	12	0	0	0	17	44
2M	1	9	6	0	0	0	0	14	29
2M	1	3	1	1	0	0	0	8	13
2M	1	5	6	5	0	0	0	6	22
2M	1	3	2	2	0	0	0	5	12
2M	1	3	2	0	0	0	0	4	9
2M	1	2	1	3	0	0	0	2	8
2M	1	6	1	3	0	0	0	8	18
2M	1	2	4	4	0	0	0	16	26
2M	1	3	9	6	0	0	0	3	21
2M	1	4	6	3	0	0	0	15	28
2M	1	2	4	4	0	0	0	4	14
2M	1	7	5	3	0	0	0	10	25
2M	1	5	4	5	0	0	0	12	26
2M	1	5	0	4	0	0	0	2	11
2M	1	5	1	5	0	0	0	3	14
2M	1	5	2	3	0	0	0	5	15
2M	1	5	1	3	0	0	0	10	19
2M	1	7	3	4	0	0	0	6	20
2M	1	7	4	4	0	0	0	3	18
2M	1	18	11	8	0	0	0	17	54
2M	1	6	3	4	0	0	0	6	19
2M	1	12	5	12	0	0	0	11	40
2M	1	8	4	6	0	0	0	12	30
2M	1	19	7	12	0	0	0	19	57
2M	1	8	7	0	0	0	0	15	30
2M	1	19	13	9	0	0	0	24	65
2M	1	6	3	5	0	0	0	5	19
2M	1	8	4	3	0	0	0	4	19
2M	1	13	8	7	0	0	0	5	33
2M	1	9	1	3	0	0	0	9	22
2M	1	7	3	3	0	0	0	9	22
2M	1	7	5	2	0	0	0	6	20
2M	1	3	4	2	0	0	0	4	13
2M	1	4	2	1	0	0	0	6	13
2M	1	5	1	6	0	0	0	2	14
2M	1	7	2	6	0	0	0	6	21
2M	1	4	5	3	0	0	0	5	17
2M	2	8	10	1	0	0	0	15	34
2M	2	3	1	4	0	0	0	4	12
2M	2	3	3	6	0	0	0	25	37
2M	2	8	8	8	0	0	0	8	32
2M	2	5	3	5	0	0	0	8	21
2M	2	3	1	2	0	0	0	10	16
2M	2	7	5	0	0	0	0	18	30
2M	2	12	6	6	0	0	0	17	41
2M	2	7	3	2	0	0	0	19	31
2M	2	9	11	8	0	0	0	31	59
2M	2	4	6	2	0	0	0	10	22
2M	2	4	1	2	0	0	0	4	11
2M	2	3	4	1	0	0	0	8	16
2M	2	4	1	3	0	0	0	12	20
2M	2	10	11	12	0	0	0	26	59
2M	2	6	10	2	0	0	0	25	43
2M	2	4	5	3	0	0	0	9	21
2M	2	4	4	2	0	0	0	10	20
2M	2	5	3	6	0	0	0	12	26
2M	2	7	5	0	0	0	0	15	27
2M	2	11	1	8	0	0	0	14	34
2M	2	11	8	10	0	0	0	12	41
2M	2	10	11	14	0	0	0	7	42
2M	2	6	4	4	0	0	0	6	20
2M	2	2	7	3	0	0	0	8	20
2M	2	5	6	4	0	0	0	6	21
2M	2	2	1	2	0	0	0	7	12
2M	2	13	5	3	0	0	0	18	39
2M	2	2	3	3	0	0	0	8	16
2M	2	8	5	9	0	0	0	16	38
2M	2	6	6	3	0	0	0	25	40
2M	2	7	7	3	0	0	0	9	26
2M	2	4	2	8	0	0	0	2	16
2M	2	5	3	6	0	0	0	14	28
2M	2	6	4	5	0	0	0	5	20
2M	2	8	5	6	0	0	0	10	29
2M	2	7	4	4	0	0	0	8	23
2M	2	11	6	8	0	0	0	16	41
2M	2	10	7	5	0	0	0	12	34
2M	2	7	5	6	0	0	0	7	25
2M	2	10	4	7	0	0	0	16	37
2M	2	9	3	3	0	0	0	13	28
2M	2	9	3	8	0	0	0	5	25
2M	2	4	2	3	0	0	0	2	11
2M	2	5	3	3	0	0	0	5	16
2M	2	11	1	4	0	0	0	4	20
2M	2	2	1	3	0	0	0	4	10
2M	2	12	4	5	0	0	0	10	31
2M	2	4	3	5	0	0	0	8	20
2M	2	8	3	2	0	0	0	3	16
2M	3	4	2	1	0	0	0	12	19
2M	3	3	1	6	0	0	0	9	19
2M	3	12	11	4	0	0	0	30	57
2M	3	7	11	9	0	0	0	30	57
2M	3	5	7	2	0	0	0	19	33
2M	3	12	7	10	0	0	0	32	61
2M	3	8	2	4	0	0	0	8	22
2M	3	13	6	6	0	0	0	40	65
2M	3	7	8	14	0	0	0	11	40
2M	3	15	8	10	0	0	0	20	53
2M	3	4	3	4	0	0	0	6	17
2M	3	7	13	3	0	0	0	24	47
2M	3	5	0	4	0	0	0	7	16
2M	3	10	5	18	0	0	0	20	53
2M	3	4	7	8	0	0	0	14	33
2M	3	8	5	5	0	0	0	43	61
2M	3	5	1	4	0	0	0	7	17
2M	3	9	4	6	0	0	0	22	41
2M	3	6	1	12	0	0	0	7	26
2M	3	3	4	7	0	0	0	5	19
2M	3	4	6	8	0	0	0	7	25
2M	3	2	0	3	0	0	0	7	12
2M	3	5	9	8	0	0	0	10	32
2M	3	8	11	3	0	0	0	19	41
2M	3	6	5	6	0	0	0	10	27
2M	3	1	3	6	0	0	0	11	21
2M	3	2	4	1	0	0	0	11	18
2M	3	8	4	10	0	0	0	17	39
2M	3	16	10	5	0	0	0	12	43
2M	3	5	3	2	0	0	0	5	15
2M	3	11	13	7	0	0	0	24	55
2M	3	5	3	9	0	0	0	12	29
2M	3	1	4	2	0	0	0	9	16
2M	3	10	9	9	0	0	0	15	43
2M	3	10	3	3	0	0	0	13	29
2M	3	6	8	4	0	0	0	8	26
2M	3	11	7	10	0	0	0	10	38
2M	3	6	2	12	0	0	0	6	26
2M	3	7	1	3	0	0	0	13	24
2M	3	4	4	1	0	0	0	16	25
2M	3	5	2	3	0	0	0	11	21
2M	3	4	7	2	0	0	0	24	37
2M	3	9	2	2	0	0	0	19	32
2M	3	7	3	4	0	0	0	10	24
2M	3	1	2	3	0	0	0	8	14
2M	3	20	7	12	0	0	0	27	66
2M	3	10	6	5	0	0	0	11	32
2M	3	5	2	5	0	0	0	10	22
2M	3	16	14	7	1	0	0	17	55
2M	3	11	7	5	0	0	0	6	29
2M	3	6	3	4	0	0	0	8	21
2M	3	15	5	7	0	0	0	11	38
2M	3	8	3	5	0	0	0	17	33
2M	3	4	3	3	0	0	0	7	17
2M	3	6	4	3	1	0	0	8	22
2M	3	30	12	16	0	0	0	24	82
2M	3	8	2	6	0	0	0	10	26
2M	3	12	0	9	0	0	0	13	34
2M	3	12	13	4	0	0	0	9	38
2M	3	6	3	10	1	0	0	7	27
2M	3	11	3	5	0	0	0	6	25
2M	3	8	3	6	0	0	0	10	27
2M	3	11	8	3	0	0	0	9	31
2M	3	6	6	6	0	0	0	9	27
2M	3	7	3	5	0	0	0	4	19
2M	3	6	3	6	0	0	0	4	19
2M	3	14	10	6	0	0	0	16	46
2M	3	9	1	4	0	0	0	11	25
2M	3	7	2	5	0	0	0	8	22
2M	3	10	3	4	0	0	0	8	25
2M	3	15	2	6	1	0	0	8	32
2M	3	10	4	6	0	0	0	6	26
2M	3	8	5	3	0	0	0	3	19
2M	3	10	3	1	0	0	0	11	25
2M	3	6	0	3	0	0	0	4	13
2M	3	10	4	7	0	0	0	7	28
2M	3	7	5	4	0	0	0	12	28
2M	3	8	9	2	0	0	0	16	35
2M	3	3	2	1	0	0	0	10	16
2M	3	1	2	6	0	0	0	4	13
2M	3	4	5	0	0	0	0	4	13
2M	3	2	1	2	0	0	0	4	9
2M	3	7	2	4	0	0	0	5	18
2M	3	5	4	4	0	0	0	6	19
2M	3	5	1	1	0	0	0	3	10
2M	3	5	3	6	0	0	0	4	18
2M	4	7	5	3	0	0	0	16	31
2M	4	8	7	6	0	0	0	8	29
2M	4	4	1	3	0	0	0	11	19
2M	4	5	2	2	0	0	0	10	19
2M	4	3	3	5	0	0	0	7	18
2M	4	20	10	10	0	0	0	61	101
2M	4	10	4	9	0	0	0	18	41
2M	4	7	2	12	0	0	0	23	44
2M	4	2	5	0	0	0	0	17	24
2M	4	3	1	3	0	0	0	6	13
2M	4	17	16	8	0	0	0	36	77
2M	4	3	0	2	0	0	0	10	15
2M	4	3	4	10	0	0	0	18	35
2M	4	2	0	5	0	0	0	10	17
2M	4	9	5	13	0	0	0	23	50
2M	4	7	11	2	0	0	0	18	38
2M	4	6	2	3	0	0	0	15	26
2M	4	4	6	3	0	0	0	7	20
2M	4	5	2	1	0	0	0	16	24
2M	4	3	4	4	0	0	0	5	16
2M	4	5	10	8	0	0	0	7	30
2M	4	3	7	3	0	0	0	14	27
2M	4	8	4	11	0	0	0	6	29
2M	4	6	4	4	0	0	0	19	33
2M	4	4	3	4	0	0	0	12	23
2M	4	2	0	5	0	0	0	9	16
2M	4	21	7	14	0	0	0	14	56
2M	4	13	8	8	0	0	0	23	52
2M	4	4	7	2	0	0	0	14	27
2M	4	21	20	21	0	0	0	33	95
2M	4	10	10	5	0	0	0	21	46
2M	4	9	4	5	0	0	0	13	31
2M	4	5	4	4	0	0	0	12	25
2M	4	15	11	6	0	0	0	14	46
2M	4	6	2	8	0	0	0	8	24
2M	4	5	2	2	0	0	0	6	15
2M	4	9	4	3	0	0	0	15	31
2M	4	6	0	6	0	0	0	13	25
2M	4	9	4	8	0	0	0	12	33
2M	4	3	1	3	0	0	0	3	10
2M	4	2	4	3	0	0	0	8	17
2M	4	2	5	3	0	0	0	4	14
2M	4	5	3	3	0	0	0	8	19
2M	4	66	3	7	0	0	0	9	85
2M	4	6	6	2	0	0	0	5	19
2M	4	4	5	2	0	0	0	10	21
2M	4	4	9	4	0	0	0	8	25
2M	4	6	4	3	0	0	0	6	19
2M	4	7	8	9	0	0	0	23	47
2M	4	6	4	1	0	0	0	4	15
2M	4	8	5	3	0	0	0	10	26
2M	4	11	7	6	0	0	0	4	28
2M	4	2	0	2	0	0	0	5	9
2M	4	5	2	1	0	0	0	5	13
2M	4	3	2	4	0	0	0	4	13
2M	5	2	1	5	0	0	0	9	17
2M	5	2	0	6	0	0	0	4	12
2M	5	5	0	7	0	0	0	12	24
2M	5	5	3	4	0	0	0	4	16
2M	5	3	4	2	0	0	0	3	12
2M	5	6	3	6	0	0	0	2	17
2M	5	3	3	2	0	0	0	6	14
2M	5	4	2	3	0	0	0	3	12
2M	5	2	3	3	0	0	0	3	11
2M	5	1	2	1	0	0	0	4	8
2M	5	5	3	1	0	0	0	9	18
2M	5	3	4	3	0	0	0	3	13
2M	5	6	3	5	0	1	0	4	19
2M	5	5	2	2	0	0	0	5	14
2M	5	1	0	1	0	0	0	3	5
2M	5	5	2	1	0	0	0	3	11
2M	6	5	3	2	0	0	0	12	22
2M	6	5	12	12	0	0	0	15	44
2M	6	7	4	6	0	0	0	6	23
2M	6	4	6	2	0	8	0	5	25
2M	6	3	2	3	0	0	0	5	13
2M	6	1	1	3	0	0	0	3	8
2M	6	3	1	6	0	0	0	8	18
2M	6	3	3	3	0	0	0	8	17
2M	6	1	1	3	0	0	0	3	8
2M	6	2	1	1	0	0	0	6	10
2M	6	6	4	2	0	0	0	6	18
2M	6	7	1	10	0	0	0	4	22
2M	6	8	6	7	0	0	0	4	25
2M	6	5	2	6	0	0	0	4	17
2M	6	3	2	1	0	0	0	5	11
2M	6	7	2	3	0	0	1	3	16
2M	6	8	3	7	0	0	0	14	32
2M	6	2	4	3	0	0	0	4	13
2M	6	4	1	2	0	0	0	4	11
2M	6	9	4	5	0	0	0	7	25
2M	6	5	3	4	0	0	0	8	20
2M	6	2	3	4	0	0	0	5	14
2M	6	5	1	4	0	0	0	3	13
2M	6	2	2	3	0	0	0	3	10
2M	6	6	2	2	0	0	0	3	13
2M	6	3	1	3	0	0	0	4	11
2M	6	3	1	0	0	0	0	3	7
2M	6	3	3	6	0	0	0	6	18
2M	7	2	1	1	0	0	0	0	4
2M	7	4	4	7	0	0	0	0	15
2M	7	6	0	4	0	0	0	1	11
2M	7	6	2	3	0	0	0	6	17
2M	7	4	4	5	0	0	0	0	13
2M	7	1	6	0	0	0	0	2	9
2M	7	1	1	4	0	0	0	0	6
2M	7	8	7	5	0	0	0	0	20
2M	7	10	2	4	0	0	0	0	16
2M	7	3	2	1	0	0	0	0	6
2M	7	5	2	2	0	0	0	0	9
2M	7	7	6	6	0	0	0	8	27
2M	7	2	0	3	0	0	0	0	5
2M	7	2	1	4	0	0	0	1	8
2M	7	9	6	4	0	0	0	2	21
2M	7	4	2	1	0	1	0	1	9
2M	7	1	0	6	0	0	0	1	8
2M	7	3	3	4	0	0	0	1	11
2M	7	5	2	1	0	1	0	0	9
2M	7	4	1	4	0	0	0	10	19
2M	7	7	6	0	0	0	0	2	15
2M	7	12	9	9	0	0	0	9	39
2M	7	6	4	3	0	0	0	4	17
2M	7	5	4	2	0	0	0	1	12
2M	7	3	0	7	0	0	0	3	13
2M	7	2	2	3	0	0	0	0	7
2M	7	4	0	1	0	2	0	2	9
2M	7	3	2	2	0	0	0	2	9
2M	7	1	2	2	0	0	0	2	7
2M	7	4	0	1	0	2	0	2	9
2M	7	3	2	2	0	0	0	2	9
2M	7	1	2	2	0	0	0	2	7
3M	1	2	3	4	0	0	0	6	15
3M	1	4	5	5	0	0	0	4	18
3M	1	4	4	1	0	0	0	7	16
3M	1	3	4	5	0	0	0	3	15
3M	1	3	2	2	0	0	0	8	15
3M	1	4	2	4	0	0	0	4	14
3M	1	6	4	6	0	0	0	8	24
3M	1	3	4	4	0	0	0	12	23
3M	1	3	2	1	0	0	0	2	8
3M	1	5	7	4	0	0	0	12	28
3M	1	3	3	5	0	0	0	4	15
3M	1	6	13	8	0	0	0	11	38
3M	1	5	5	3	0	0	0	7	20
3M	1	5	0	3	0	0	0	2	10
3M	1	2	1	4	0	0	0	5	12
3M	1	4	2	1	0	0	0	6	13
3M	1	8	1	3	0	0	0	3	15
3M	1	17	10	12	0	0	1	6	46
3M	1	11	1	15	0	0	0	17	44
3M	1	8	3	3	0	0	0	8	22
3M	1	8	3	4	0	0	0	5	20
3M	1	8	3	0	0	0	0	8	19
3M	1	3	4	6	0	0	0	5	18
3M	1	1	3	2	0	0	0	3	9
3M	1	4	0	4	0	0	0	6	14
3M	2	7	1	4	0	0	0	11	23
3M	2	7	5	1	0	0	0	8	21
3M	2	7	8	4	0	0	0	9	28
3M	2	5	3	6	0	0	0	11	25
3M	2	4	2	1	0	0	0	10	17
3M	2	1	1	1	0	0	0	4	7
3M	2	5	4	6	0	0	0	15	30
3M	2	2	2	1	0	0	0	3	8
3M	2	4	3	5	0	0	0	14	26
3M	2	5	7	6	0	0	0	10	28
3M	2	3	2	8	0	0	0	7	20
3M	2	3	3	5	0	0	0	8	19
3M	2	2	2	1	0	0	0	5	10
3M	2	3	0	5	0	0	0	6	14
3M	2	4	2	3	0	0	0	10	19
3M	2	5	0	4	0	0	0	3	12
3M	2	3	4	1	0	0	0	4	12
3M	2	11	4	7	0	0	0	9	31
3M	2	8	4	2	0	0	0	18	32
3M	2	4	1	3	0	0	0	3	11
3M	2	3	3	1	0	0	0	8	15
3M	2	14	5	3	0	0	0	10	32
3M	2	3	3	3	0	0	0	5	14
3M	2	9	6	1	0	0	0	12	28
3M	2	6	1	2	0	0	0	9	18
3M	2	6	3	7	0	0	0	8	24
3M	2	11	3	5	0	0	0	10	29
3M	2	5	3	2	0	0	0	10	20
3M	2	4	5	2	0	0	0	6	17
3M	2	8	3	1	0	0	0	5	17
3M	2	4	6	0	0	0	0	3	13
3M	3	10	10	3	0	0	0	36	59
3M	3	10	12	11	0	0	0	22	55
3M	3	6	4	3	0	0	0	7	20
3M	3	4	4	1	0	0	0	10	19
3M	3	5	9	4	0	0	0	13	31
3M	3	2	4	3	0	0	0	8	17
3M	3	5	3	6	0	0	0	12	26
3M	3	4	4	7	0	0	0	13	28
3M	3	3	3	4	0	0	0	7	17
3M	3	2	3	3	0	0	0	4	12
3M	3	8	4	5	0	0	0	6	23
3M	3	4	1	8	0	0	0	6	19
3M	3	6	5	3	0	0	0	7	21
3M	3	6	3	6	0	0	0	16	31
3M	3	5	2	2	0	0	0	5	14
3M	3	11	4	4	0	0	0	16	35
3M	3	17	17	6	3	0	0	11	54
3M	3	10	6	5	0	0	0	17	38
3M	3	2	2	1	0	0	0	8	13
3M	3	2	1	4	0	0	0	10	17
3M	3	3	1	1	0	0	0	4	9
3M	3	6	3	4	0	0	0	6	19
3M	3	14	5	5	0	0	0	9	33
3M	3	15	3	8	1	0	0	10	37
3M	3	20	10	16	0	0	0	15	61
3M	3	6	7	4	0	0	0	10	27
3M	3	5	1	6	0	0	0	10	22
3M	3	5	3	3	0	0	0	10	21
3M	3	10	5	9	0	0	0	11	35
3M	3	7	5	0	0	0	0	5	17
3M	3	3	6	1	0	0	0	1	11
3M	3	6	1	4	0	0	0	5	16
3M	4	8	3	2	0	0	0	15	28
3M	4	3	4	5	0	0	0	10	22
3M	4	1	0	2	0	0	0	8	11
3M	4	5	3	2	0	0	0	11	21
3M	4	8	6	5	0	0	0	19	38
3M	4	12	4	11	0	0	0	21	48
3M	4	8	9	7	0	0	0	23	47
3M	4	13	8	7	0	0	0	10	38
3M	4	6	4	4	0	0	0	22	36
3M	4	8	10	6	0	0	0	16	40
3M	4	6	6	5	0	0	0	18	35
3M	4	6	3	3	0	0	0	24	36
3M	4	5	2	3	0	0	0	6	16
3M	4	2	4	4	0	0	0	22	32
3M	4	12	14	13	0	0	0	31	70
3M	4	5	9	3	0	0	0	19	36
3M	4	3	4	0	0	0	0	9	16
3M	4	2	2	2	0	0	0	5	11
3M	4	6	2	3	0	0	0	8	19
3M	4	9	2	4	0	0	0	10	25
3M	4	14	10	9	0	0	0	15	48
3M	4	9	12	8	0	0	0	16	45
3M	4	6	5	2	0	0	0	7	20
3M	4	4	6	5	0	0	0	9	24
3M	4	17	9	9	0	0	0	19	54
3M	4	6	4	2	0	0	0	4	16
3M	4	13	5	8	0	0	0	23	49
3M	4	4	9	2	0	0	0	9	24
3M	4	13	5	6	0	0	0	9	33
3M	4	9	6	7	0	0	0	20	42
3M	4	15	8	3	0	0	0	14	40
3M	4	8	5	4	0	0	0	5	22
3M	4	7	5	2	0	0	0	8	22
3M	4	4	7	7	0	0	0	6	24
3M	4	5	1	4	0	0	0	7	17
3M	4	5	7	5	0	0	0	7	24
3M	4	7	6	6	0	0	0	11	30
3M	4	3	1	3	0	0	0	7	14
3M	5	3	1	3	0	0	0	7	14
3M	5	4	5	4	0	0	0	7	20
3M	5	6	4	5	0	0	0	7	22
3M	5	4	2	2	0	0	0	8	16
3M	5	8	8	6	0	0	0	10	32
3M	5	7	5	3	0	0	0	5	20
3M	5	3	2	4	0	2	0	9	20
3M	6	3	2	1	0	0	0	5	11
3M	6	2	1	5	0	0	0	5	13
3M	6	2	1	2	0	0	0	8	13
3M	6	3	6	6	0	0	0	4	19
3M	6	5	4	4	0	0	0	5	18
3M	6	3	1	2	0	0	0	1	7
3M	6	3	0	1	0	0	1	2	7
3M	6	0	2	4	0	0	0	7	13
3M	6	8	8	4	0	0	0	3	23
3M	6	4	1	5	0	0	0	7	17
3M	7	5	2	9	0	0	0	1	17
3M	7	3	5	6	0	0	0	0	14
3M	7	3	2	6	0	0	0	0	11
3M	7	4	3	3	0	0	0	1	11
3M	7	5	1	12	0	0	0	1	19
3M	7	4	1	4	0	0	0	0	9
3M	7	3	5	1	0	3	0	3	15
3M	7	3	2	5	0	0	0	9	19
3M	7	2	1	5	0	0	0	0	8
3M	7	3	2	0	0	0	0	1	6
3M	7	3	1	3	0	0	0	0	7
3M	7	14	10	7	0	0	0	10	41
3M	7	7	4	0	0	0	0	0	11
3M	7	0	0	2	0	0	0	1	3
3M	7	4	4	5	0	0	0	2	15
3M	7	1	2	1	0	0	0	4	8
3M	7	3	2	4	0	0	0	4	13
3M	7	7	3	5	0	0	0	1	16
3M	7	3	1	3	0	0	0	0	7
